# Supplementary material for: Phospholipids and Fatty Acids Affect the Colonization of Urological Catheters by Proteus mirabilis
Source: Int J Mol Sci. 2021 Aug 6;22(16):8452. doi: 10.3390/ijms22168452 (PMC8395112; doi:10.3390/ijms22168452)
Supplement: Supplementary file 1 [file ijms-22-08452-s001.zip]

Archive with 1 entries (1 files):
- ijms-1279925-supplementary.pdf
